# Supplementary material for: Interaction strength in plant-pollinator networks: Are we using the right measure?
Source: PLoS One. 2019 Dec 12;14(12):e0225930. doi: 10.1371/journal.pone.0225930 (PMC6907754; doi:10.1371/journal.pone.0225930)
Supplement: S1 Dataset — (CSV) [file pone.0225930.s005.csv]

Interaction	Encounter based Strength	Visit based Strength
BLA - Anaspis	0.013403	0.042645
BLA - Anthocaris euphenoides	0.003048	0.006095
BLA - Apis mellifera	0.137884	1.206487
BLA - Beosus maritimus	0.003048	0.003048
BLA - Bombylius medius	0.016451	0.057577
BLA - Dasytes nigroaeneus	0.416701	0.791731
BLA - Euchloe crameri	0.003048	0.003048
BLA - Eupeodes corollae	0.003048	0.003048
BLA - Hylaeus hyalinatus F	0.013403	0.038092
BLA - Lasioglossum bimaculatum F	0.019498	0.150855
BLA - Lobonyx aeneus	0.204898	0.447051
BLA - Melighetes	0.090184	0.090184
BLA - Oedemera flavipes	0.302574	0.907723
BLA - Plagiolepis pygmaea	7.476906	14.295844
BLA - Polistes dominulus	0.003048	0.004572
BLA - Rhodanthidium sticticum F	0.013403	0.096054
BLA - Rhodanthidium sticticum M	0.003048	0.003048
BLA - Temnothorax rabaudi	0.003048	0.004064
BLA - Xanthogramma pedissequum	0.013403	0.09382
CAL - Anaspis	8.243829	8.243829
CAL - Andrena nigroaenea F	0.983051	3.469591
CAL - Apion	0.227079	0.227079
CAL - Apis mellifera	17.281153	105.058439
CAL - Attalus pictus	8.091486	8.091486
CAL - Bruchidius	2.839982	2.839982
CAL - Camponotus cruentatus	1.21013	1.650177
CAL - Ceratina cucurbitina F	2.612903	3.919355
CAL - Chalcidoidea D	1.437209	1.437209
CAL - Chalcidoidea P	0.983051	1.228814
CAL - Dasytes nigroaeneus	51.986141	51.986141
CAL - Eristalis tenax	0.983051	1.769492
CAL - Formica gerardi	2.949153	2.949153
CAL - Formica subrufa	2.949153	2.949153
CAL - Lasioglossum bimaculatum F	2.193181	3.446427
CAL - Lobonyx aeneus	515.351017	527.524663
CAL - Megachile pyrenaica F	0.983051	1.966102
CAL - Oedemera flavipes	53.076525	61.118422
CAL - Osmia rufohirta F	0.454158	0.454158
CAL - Plagiolepis pygmaea	8.821761	8.821761
CAL - Platynochaetus setosus	0.227079	0.454158
CAL - Polistes dominulus	2.122784	3.608732
CAL - Psilothrix viridicoerulea	1	1
CAL - Rhodanthidium septemdentatum F	1.061392	1.857436
CAL - Rhodanthidium sticticum F	20.60117	50.424958
CAL - Stenurella melanura	4.915254	6.881356
CLI - Anthaxia spinolae	0.000316	0.000316
CLI - Bruchidius	0.000631	0.000631
CLI - Ceratina cucurbitina F	0.000316	0.000316
CLI - Ceratina cyanea F	0.000316	0.000316
CLI - Eumerus argyropus	0.000631	0.00083
CLI - Eupeodes corollae	0.000947	0.00142
CLI - Hadrodemus m-flavum	0.002209	0.002209
CLI - Ichneumonidae P	0.000316	0.000316
CLI - Lasioglossum albocinctum F	0.000947	0.001623
CLI - Lasioglossum bimaculatum F	0.001893	0.005319
CLI - Lasioglossum griseolum F	0.000947	0.001311
CLI - Lasiommata megera	0.001262	0.001845
CLI - Lobonyx aeneus	0.000631	0.000569
CLI - Megachile pilidens F	0.000316	0.000316
CLI - Megachile pilidens M	0.000316	0.00034
CLI - Melanargia occitanica	0.011043	0.020706
CLI - Oedemera A	0.000316	0.000347
CLI - Oedemera flavipes	0.006941	0.007636
CLI - Pyronia bathseba	0.116743	0.189708
CLI - Rhinocyllus conicus	0.000631	0.000631
CLI - Rhodanthidium septemdentatum F	0.000316	0.001041
CLI - Rhodanthidium sticticum F	0.009466	0.025484
CLI - Rhodanthidium sticticum M	0.000316	0.000361
CLI - Scaeva	0.000631	0.00101
CLI - Sphaerophoria scripta	0.001578	0.002366
CLI - Symphita A	0.000316	0.000316
CLI - Vanessa cardui	0.000316	0.000508
CLI - Villa hottentota ?	0.000316	0.000316
CLI - Zygaena lavandulae	0.000316	0.000316
CON - Acmaeodera cylindrica	3.999356	4.443729
CON - Acmaeoderella adspersula	0.091093	0.091093
CON - Adelidae	0.042553	0.042553
CON - Anaspis	0.534992	0.573206
CON - Anthaxia millefolii	0.091093	0.091093
CON - Bruchidius	0.091093	0.091093
CON - Dasytes nigroaeneus	1.36477	1.36477
CON - Eupeodes corollae	0.362745	0.362745
CON - Formica subrufa	0.135826	0.135826
CON - Lasioglossum bimaculatum F	0.135826	0.232845
CON - Lasioglossum griseolum F	0.182186	0.208213
CON - Lobonyx aeneus	2.750586	2.750586
CON - Mordellistena 1	0.135826	0.135826
CON - Oedemera A	0.091093	0.091093
CON - Oedemera flavipes	4.998273	5.50946
CON - Orthoptera	0.816584	0.816584
CON - Osmia melanogaster M	0.091093	0.091093
CON - Plagiolepis pygmaea	1.327337	1.327337
CON - Pyronia bathseba	0.091093	0.091093
CON - Rhodanthidium sticticum F	0.632218	1.465596
CON - Rhodanthidium sticticum M	0.25776	0.405051
CON - Spermophagus	1.405696	1.405696
CON - Temnothorax niger	0.135826	0.135826
CON - Vanessa cardui	0.042553	0.085106
CON - Zerynthia rumina	0.135826	0.135826
CPA - Acmaeodera cylindrica	0.182308	0.209654
CPA - Anthaxia millefolii	1.020343	1.18145
CPA - Anthaxia spinolae	0.589075	0.673228
CPA - Apis mellifera	0.364617	1.861463
CPA - Ceratina cyanea F	0.045577	0.045577
CPA - Clytus rhamni	0.045577	0.045577
CPA - Crematogaster sordidula	0.045577	0.045577
CPA - Dasytes nigroaeneus	1.308072	1.453413
CPA - Eumerus argyropus	0.294537	0.353445
CPA - Eupeodes corollae	0.079306	0.396531
CPA - Lasioglossum bimaculatum F	0.162648	0.416786
CPA - Lobonyx aeneus	1.849552	1.972855
CPA - Megachile pilidens M	0.025917	0.034888
CPA - Melanargia occitanica	0.045577	0.061855
CPA - Mordellistena 1	0.227885	0.245415
CPA - Oedemera flavipes	2.453095	2.834688
CPA - Orthoptera	0.216037	0.216037
CPA - Osmia dimidiata M	0.025917	0.051834
CPA - Osmia gallarum F	0.045577	0.182308
CPA - Osmia leaiana F	0.611762	2.141166
CPA - Osmia leaiana M	0.071494	0.119157
CPA - Osmia melanogaster M	0.216037	0.432075
CPA - Plagiolepis pygmaea	2.393855	2.393855
CPA - Protosmia exenterata F	0.136731	0.182308
CPA - Pseudophilotes panoptes	0.045577	0.227885
CPA - Pyronia bathseba	2.280337	5.59719
CPA - Rhodanthidium septemdentatum F	0.091154	0.193032
CPA - Rhodanthidium sticticum F	2.088682	6.150007
CPA - Rhodanthidium sticticum M	1.995915	2.941348
CPA - Temnothorax niger	0.136731	0.136731
CPA - Temnothorax rabaudi	0.079306	0.079306
CPA - Vanessa cardui	0.079306	0.475837
CSA - Anaspis	2.944493	2.944493
CSA - Anthaxia scutellaris	0.0488	0.07808
CSA - Anthaxia spinolae	0.0488	0.0976
CSA - Apis mellifera	0.297298	1.303538
CSA - Aplocnemus calidus	0.099099	0.099099
CSA - Attalus pictus	0.050299	0.194491
CSA - Braconidae D	0.0488	0.0976
CSA - Bruchidius	0.1952	0.1952
CSA - Camponotus cruentatus	0.0488	0.0488
CSA - Crematogaster sordidula	0.050299	0.050299
CSA - Dasytes nigroaeneus	2.009796	2.009796
CSA - Eristalinus aeneus	0.050299	0.075449
CSA - Eupeodes corollae	0.050299	0.075449
CSA - Lasioglossum bimaculatum F	0.100599	0.172455
CSA - Lobonyx aeneus	6.798735	7.000678
CSA - Melighetes	0.0488	0.0488
CSA - Merodon funestus	0.297298	0.346848
CSA - Mordellistena 1	0.3904	0.416427
CSA - Oedemera flavipes	1.864896	2.575332
CSA - Plagiolepis pygmaea	9.894127	9.894127
CSA - Platynochaetus setosus	0.050299	0.075449
CSA - Priocnemis ?	0.050299	0.100599
CSA - Rhodanthidium septemdentatum F	0.0488	0.10248
CSA - Rhodanthidium sticticum F	0.0488	0.100853
CSA - Sarcophagidae 16	0.0488	0.0488
CSA - Temnothorax niger	0.150898	0.150898
CSA - Temnothorax rabaudi	1.153887	1.153887
DHI - Anaspis	0.004002	0.006289
DHI - Anthidium cingulatum F	0.00096	0.00192
DHI - Anthophora crassipes M	0.017342	0.017342
DHI - Apis mellifera	0.01334	0.319107
DHI - Braconidae P	0.002668	0.002668
DHI - Camponotus cruentatus	0.178666	1.11201
DHI - Colletes nigricans M	0.001334	0.001334
DHI - Cryptocephalus ramburi	0.00096	0.001344
DHI - Dasytes nigroaeneus	0.003628	0.007256
DHI - Eucera hispaliensis F	0.004002	0.066558
DHI - Eucera nigrescens F	0.001334	0.020571
DHI - Formica subrufa	0.002668	0.026626
DHI - Hadrodemus m-flavum	0.003254	0.003796
DHI - Hoplitis acuticornis F	0.010672	0.078098
DHI - Hylaeus hyalinatus F	0.005336	0.019209
DHI - Hypera venusta	0.088853	0.088853
DHI - Lasiommata megera	0.001334	0.005336
DHI - Lobonyx aeneus	0.095523	0.202381
DHI - Lygus italicus	0.00096	0.001152
DHI - Oedemera flavipes	0.19814	0.652696
DHI - Osmia dimidiata M	0.001334	0.003735
DHI - Osmia submicans F	0.001334	0.004402
DHI - Oxythyrea funesta	0.001334	0.004085
DHI - Plagiolepis pygmaea	0.220912	0.494843
DHI - Pyronia bathseba	0.019312	0.144907
DHI - Rhodanthidium sticticum F	0.012218	0.036086
DHI - Rhodanthidium sticticum M	0.295266	0.778999
DHI - Stenurella melanura	0.001334	0.005736
DHI - Temnothorax rabaudi	0.088853	0.195477
DHI - Vanessa cardui	0.001334	0.004921
EFL - Anaspis	0.038263	0.084179
EFL - Andrena nigroaenea F	0.071606	2.073719
EFL - Andrena nigroaenea M	0.071606	1.432126
EFL - Apis mellifera	0.10987	1.236033
EFL - Camponotus cruentatus	0.10987	0.408087
EFL - Chrysotoxum	0.071606	0.403599
EFL - Coenia ?	0.219739	0.527374
EFL - Diptera 1068	0.153053	0.535686
EFL - Eupeodes corollae	0.143213	1.718552
EFL - Formica subrufa	0.324333	1.08111
EFL - Gonepteryx cleopatra	0.038263	0.038263
EFL - Lasioglossum griseolum F	0.038263	0.184564
EFL - Microlepidopteran	0.038263	0.267843
EFL - Minoa murinata	0.038263	0.286975
EFL - Plagiolepis pygmaea	9.462835	11.455011
EFL - Polistes dominulus	0.153053	0.781591
EFL - Sarcophagidae 1	0.253082	1.627298
EFL - Sarcophagidae 10	0.148133	0.645859
GAP - Anaspis	0.11514	0.281454
GAP - Anthidiellum strigatum F	0.028785	0.086355
GAP - Bruchidius	0.028785	0.101855
GAP - Chalcidoidea D	0.05757	0.1919
GAP - Formica subrufa	0.028785	0.130158
GAP - Hylaeus hyalinatus M	0.05757	0.090462
GAP - Lasioglossum albocinctum F	0.086355	0.17271
GAP - Lasioglossum griseolum M	0.11514	0.15352
GAP - Lobonyx aeneus	0.11514	1.244952
GAP - Megachile pilidens M	0.028785	0.028785
GAP - Mordellistena 1	0.028785	0.124735
GAP - Mordellistena 4	0.17271	0.1919
GAP - Oedemera A	0.086355	0.489345
GAP - Oedemera barbara	0.05757	0.11514
GAP - Oedemera flavipes	0.259065	2.368596
GAP - Plagiolepis pygmaea	0.253272	1.317016
GAP - Polistes dominulus	0.028785	0.143925
GIL - Apis mellifera	0.557953	0.557953
GIL - Bombylius medius	0.00231	0.00231
GIL - Lasioglossum bimaculatum F	0.00231	0.003696
GIL - Lobonyx aeneus	0.010753	0.013685
GIL - Oedemera flavipes	2.805792	3.571008
GIL - Plagiolepis pygmaea	8.383466	8.383466
GIL - Rhodanthidium sticticum F	1.770633	3.198563
GIL - Rhodanthidium sticticum M	2.808102	3.573948
ILU - Apis mellifera	0.025659	0.1063
ILU - Pieris brassicae	0.025659	0.025659
ILU - Rhodanthidium sticticum F	0.214925	0.443717
ILU - Rhodanthidium sticticum M	0.240584	0.30073
LCO - Acmaeoderella moroderi	0.024082	0.024082
LCO - Anaspis	0.024082	0.024082
LCO - Ceratina cyanea F	0.048163	0.096326
LCO - Hylaeus hyalinatus M	0.024082	0.024082
LCO - Lasioglossum griseolum F	0.264897	0.390374
LCO - Lasioglossum griseolum M	0.048163	0.096326
LCO - Megachile apicalis F	0.048163	0.096326
LCO - Megachile pilidens M	0.168571	0.185428
LCO - Plagiolepis pygmaea	0.024082	0.024082
LCO - Pyronia bathseba	0.288978	0.288978
LCO - Rhodanthidium septemdentatum F	0.048163	0.05692
LCO - Rhodanthidium sticticum F	0.024082	0.024082
MNE - Anthophora acervorum F	0.032587	0.287848
MNE - Anthophora dispar M	0.032587	0.306314
MNE - Rhodanthidium sticticum M	0.08289	0.227947
OLA - Dasytes nigroaeneus	0.286026	0.286026
OLA - Rhodanthidium sticticum F	1.055521	3.064417
OLA - Rhodanthidium sticticum M	0.498498	0.890176
PLY - Anthaxia millefolii	0.241791	0.314328
PLY - Aplocnemus calidus	0.248372	0.310465
PLY - Ceratina cucurbitina F	0.241791	0.241791
PLY - Dasytes nigroaeneus	0.026323	0.026323
PLY - Eucera nigrescens F	0.006581	0.006581
PLY - Eupeodes corollae	0.006581	0.006581
PLY - Hadrodemus m-flavum	0.241791	0.241791
PLY - Lasioglossum bimaculatum F	0.026323	0.052647
PLY - Lasioglossum griseolum F	0.241791	0.509034
PLY - Lygus italicus	0.006581	0.006581
PLY - Mordellistena 1	0.006581	0.006581
PLY - Oedemera flavipes	0.602919	0.742054
PLY - Plagiolepis pygmaea	1.657001	1.657001
PLY - Polistes dominulus	0.006581	0.006581
PLY - Protosmia exenterata F	0.006581	0.006581
PLY - Rhodanthidium sticticum M	0.334301	0.640744
RGR - Adelidae	0.012146	0.012146
RGR - Andrena angustior F	0.012146	0.024291
RGR - Andrena nigroaenea F	0.037862	0.084729
RGR - Andrena rhenana F	0.01357	0.01357
RGR - Anthaxia spinolae	0.01357	0.01357
RGR - Apis mellifera	0.012146	0.024291
RGR - Bombylius major	0.012146	0.012146
RGR - Bombylius medius	0.027141	0.135704
RGR - Chrysotoxum	0.10061	0.10061
RGR - Lasioglossum albocinctum F	0.01357	0.01357
RGR - Lasioglossum bimaculatum F	0.027141	0.04825
RGR - Lobonyx aeneus	0.11418	0.11418
RGR - Osmia tricornis F	0.040711	0.162845
RGR - Platynochaetus setosus	0.052857	0.070476
RGR - Rhodanthidium sticticum F	0.298467	0.606563
RGR - Scaeva	0.10061	0.10061
RGR - Sphaerophoria scripta	0.012146	0.012146
ROF - Andrena nigroaenea F	2.157563	16.828989
ROF - Anthophora acervorum F	8.543703	195.437205
ROF - Anthophora dispar F	0.141947	1.272458
ROF - Apis mellifera	319.404199	4207.97072
ROF - Calliphoridae	0.283774	2.270195
ROF - Camponotus cruentatus	1.646571	3.622457
ROF - Coenia ?	8.543703	17.087406
ROF - Dasytes nigroaeneus	0.141947	0.141947
ROF - Diptera 1068	0.141947	0.283895
ROF - Eristalinus aeneus	0.141947	0.283895
ROF - Lasioglossum bimaculatum F	8.969545	53.817272
ROF - Plagiolepis pygmaea	1.220729	1.464875
ROF - Platynochaetus setosus	0.141947	0.354869
ROF - Polistes dominulus	17.087406	31.733754
ROF - Rhodanthidium sticticum M	1.078781	2.696953
SHI - Anaspis	0.052554	0.121278
SHI - Apis mellifera	1.318503	28.479669
SHI - Bombus terrestris F	0.196256	3.087255
SHI - Camponotus lateralis	0.073379	0.073379
SHI - Gonepteryx cleopatra	0.052554	0.315324
SHI - Oedemera flavipes	0.301364	0.401818
SHI - Osmia dimidiata M	0.196256	0.471014
SHI - Osmia melanogaster M	0.146758	0.403584
SHI - Plagiolepis pygmaea	1.247441	1.247441
SHI - Pyronia bathseba	0.440273	1.614335
SHI - Rhodanthidium septemdentatum F	0.073379	0.733789
SHI - Rhodanthidium sticticum F	0.296616	1.779699
SHI - Rhodanthidium sticticum M	1.515093	3.987087
SHI - Scaeva	0.215854	0.215854
TVU - Andrena nigroaenea F	2.558019	58.59081
TVU - Andrena senecionis M	0.046072	0.184289
TVU - Apis mellifera	41.948538	1668.581085
TVU - Eristalis tenax	1.618849	27.430492
TVU - Eupeodes corollae	0.313057	3.9306
TVU - Formica subrufa	1.618849	11.920613
TVU - Gasteruption	19.742557	34.549475
TVU - Lasioglossum bimaculatum F	0.313057	3.130567
TVU - Lobonyx aeneus	3.237697	38.532647
TVU - Minoa murinata	0.359129	4.769679
TVU - Oedemera flavipes	3.237697	13.298842
TVU - Pieris rapae	0.313057	0.313057
TVU - Platynochaetus setosus	0.313057	3.667235
TVU - Polistes dominulus	5.635075	82.868754
TVU - Protosmia exenterata F	4.824673	4.824673
TVU - Pseudophilotes panoptes	2.208338	2.87084
TVU - Sarcophagidae 1	3.28377	42.962652
TVU - Sarcophagidae 10	0.046072	0.694626
TVU - Sarcophagidae 8	0.046072	0.58742
