# Supplementary material for: Interaction strength in plant-pollinator networks: Are we using the right measure?
Source: PLoS One. 2019 Dec 12;14(12):e0225930. doi: 10.1371/journal.pone.0225930 (PMC6907754; doi:10.1371/journal.pone.0225930)
Supplement: S2 Dataset — (CSV) [file pone.0225930.s006.csv]

PLANT	Floral display
BLA	18.5009
CAL	9.7854
CLI	2.7783
CON	4.9648
CPA	7.4824
CSA	5.5889
DHI	14.0556
EFL	62.9458
GAP	294.0053
GIL	2.4657
ILU	9.8418
LCO	1.5794
MNE	8.6671
OLA	61.5985
PLY	32.5
RGR	3.4878
ROF	502.0567
SHI	124.1278
TVU	576.0526
